# Supplementary material for: Conditioned Medium of Mesenchymal Stromal Cells Loaded with Paclitaxel Is Effective in Preclinical Models of Triple-Negative Breast Cancer (TNBC)
Source: Int J Mol Sci. 2023 Mar 20;24(6):5864. doi: 10.3390/ijms24065864 (PMC10058623; doi:10.3390/ijms24065864)
Supplement: Supplementary file 1 [file ijms-24-05864-s001.zip]

Archive with 1 entries (1 files):
- ijms-2200007-supplementary.pdf
